# Supplementary material for: Comparative Study of Potential Habitats for Simulium qinghaiense (Diptera: Simuliidae) in the Huangshui River Basin, Qinghai–Tibet Plateau: An Analysis Using Four Ecological Niche Models and Optimized Approaches
Source: Insects. 2024 Jan 23;15(2):81. doi: 10.3390/insects15020081 (PMC10889266; doi:10.3390/insects15020081)
Supplement: Supplementary file 1 [file insects-15-00081-s001.zip]

Archive with 1 entries (1 files):
- insects-2817798-supplementary.pdf
